# Supplementary material for: Spatial patterns of vegetation carbon sinks and sources dataset in Central Asia
Source: Data Brief. 2020 Aug 20;32:106200. doi: 10.1016/j.dib.2020.106200 (PMC7452710; doi:10.1016/j.dib.2020.106200)
Supplement: Supplementary file 1 [file mmc1.zip]

Archive with 4 entries (4 files):
- Modelled data_Rn_resample.mat
- NEP calculation.m
- Raw data_precipitation.mat
- Raw data_temperature.mat
