# Supplementary material for: Spatial patterns of vegetation carbon sinks and sources dataset in Central Asia
Source: Data Brief. 2020 Aug 20;32:106200. doi: 10.1016/j.dib.2020.106200 (PMC7452710; doi:10.1016/j.dib.2020.106200)
Supplement: Supplementary file 1 [file mmc1.zip › NEP calculation.m]

tic
clear;clc;

load NPP_Year;
load Rn;

NEP=NPP - Rn;

%%
%%%          NEP×÷Í¼
clearvars -EXCEPT NEP;

info=geotiffinfo('C:\Users\12134\Desktop\2001.tif');  %¶ÁÈ¡Ê¸Á¿Êý¾ÝµÄµØÀíÐÅÏ¢
[x,R]=geotiffread('C:\Users\12134\Desktop\2001.tif');%¶ÁÈ¡Ê¸Á¿Êý¾ÝµÄ·¶Î§£¬±ØÐëÊÇÕ¤¸ñÊý¾Ý

clearvars pp    %%%%%Ñ­»·³öÍ¼ÃüÁî
pp=NEP(:,:,16);  %%%1ÐèÒªÊÖ¶¯ÊäÈë´ú±í2000Äê
geotiffwrite(strcat('2015'),pp,R, 'GeoKeyDirectoryTag', info.GeoTIFFTags.GeoKeyDirectoryTag);
toc


%%
%%%µ¼³ö¶àÄêNPPµÄ¾ùÖµ
PPP=nanmean(NEP,3);

info=geotiffinfo('C:\Users\12134\Desktop\ÀîÖÉÊ¦½ã-ÖÐÑÇNPP\2001.tif');  %¶ÁÈ¡Ê¸Á¿Êý¾ÝµÄµØÀíÐÅÏ¢
[x,R]=geotiffread('C:\Users\12134\Desktop\ÀîÖÉÊ¦½ã-ÖÐÑÇNPP\2001.tif');%¶ÁÈ¡Ê¸Á¿Êý¾ÝµÄ·¶Î§£¬±ØÐëÊÇÕ¤¸ñÊý¾Ý

%pp=rot90(pp);
geotiffwrite(strcat('2000-2015¶àÄêÆ½¾ùNEP'),PPP,R, 'GeoKeyDirectoryTag', info.GeoTIFFTags.GeoKeyDirectoryTag);
