# Supplementary material for: Spatial patterns of vegetation carbon sinks and sources dataset in Central Asia
Source: Data Brief. 2020 Aug 20;32:106200. doi: 10.1016/j.dib.2020.106200 (PMC7452710; doi:10.1016/j.dib.2020.106200)
Supplement: Supplementary file 2 [file mmc2.zip]

Archive with 37 entries (32 files):
- LUCC/
- LUCC/lucc-2000/
- LUCC/lucc-2000/dblbnd.adf
- LUCC/lucc-2000/hdr.adf
- LUCC/lucc-2000/log
- LUCC/lucc-2000/prj.adf
- LUCC/lucc-2000/sta.adf
- LUCC/lucc-2000/vat.adf
- LUCC/lucc-2000/w001001.adf
- LUCC/lucc-2000/w001001x.adf
- LUCC/lucc-2005/
- LUCC/lucc-2005/dblbnd.adf
- LUCC/lucc-2005/hdr.adf
- LUCC/lucc-2005/log
- LUCC/lucc-2005/prj.adf
- LUCC/lucc-2005/sta.adf
- LUCC/lucc-2005/vat.adf
- LUCC/lucc-2005/w001001.adf
- LUCC/lucc-2005/w001001x.adf
- LUCC/lucc-2010/
- LUCC/lucc-2010/dblbnd.adf
- LUCC/lucc-2010/hdr.adf
- LUCC/lucc-2010/log
- LUCC/lucc-2010/prj.adf
- LUCC/lucc-2010/sta.adf
- LUCC/lucc-2010/vat.adf
- LUCC/lucc-2010/w001001.adf
- LUCC/lucc-2010/w001001x.adf
- LUCC/lucc-2015/
- LUCC/lucc-2015/dblbnd.adf
- LUCC/lucc-2015/hdr.adf
- LUCC/lucc-2015/log
- LUCC/lucc-2015/prj.adf
- LUCC/lucc-2015/sta.adf
- LUCC/lucc-2015/vat.adf
- LUCC/lucc-2015/w001001.adf
- LUCC/lucc-2015/w001001x.adf
