# Supplementary material for: Spatial patterns of vegetation carbon sinks and sources dataset in Central Asia
Source: Data Brief. 2020 Aug 20;32:106200. doi: 10.1016/j.dib.2020.106200 (PMC7452710; doi:10.1016/j.dib.2020.106200)
Supplement: Supplementary file 2 [file mmc2.zip › LUCC/lucc-2000/dblbnd.adf]

@G>õ#-+¸@A¾ÂH@UÓìX¶D@K·_*Üq
