# Supplementary material for: Spatial patterns of vegetation carbon sinks and sources dataset in Central Asia
Source: Data Brief. 2020 Aug 20;32:106200. doi: 10.1016/j.dib.2020.106200 (PMC7452710; doi:10.1016/j.dib.2020.106200)
Supplement: Supplementary file 2 [file mmc2.zip › LUCC/lucc-2005/log]

201907311247   1    40     0think K:\LZ\lucc-CAc14 = SELECTMASK(K:\LZ\ESACCI-LC-L4-LCCS-Map-300m-P1Y-1992_2015-v2.0.7.tif\Band_14, C:\Users\think\AppData\Local\Temp\arc7232\t_t402)
